# Supplementary material for: A Putative Frizzled 7-Targeting Compound Acts as a Firefly Luciferase Inhibitor
Source: J Med Chem. 2024 Dec 13;67(24):22332–41. doi: 10.1021/acs.jmedchem.4c02766 (PMC11684006; doi:10.1021/acs.jmedchem.4c02766)
Supplement: Supplementary file 2 — jm4c02766_si_002.csv [file jm4c02766_si_002.csv]

Compound	SMILE	Activity (pIC50)
1	O=C(NC(SC1)=NC=1C(=CC=C1)C=C1)CCl
2	O=C(NC(SC1)=NC=1C(C=CC1)=CC=1)CSC(C=CC1N)=CC=1
3	O=C(CSC(=CC=C1NC(=O)C(=CC=C2C)C(C)=C2)C=C1)NC(=NC1C(C=CC2)=CC=2)SC=1	7.625 nM � 0.02
